# Supplementary material for: Utility of Select Gene Mutation Detection in Tumors by the Idylla Rapid Multiplex PCR Platform in Comparison to Next-Generation Sequencing
Source: Genes (Basel). 2022 Apr 29;13(5):799. doi: 10.3390/genes13050799 (PMC9141835; doi:10.3390/genes13050799)
Supplement: Supplementary file 1 [file genes-13-00799-s001.zip]

Archive with 1 entries (1 files):
- genes-1613678-supplementary.pdf
